# Supplementary material for: Incentives Increase Participation in Mass Dog Rabies Vaccination Clinics and Methods of Coverage Estimation Are Assessed to Be Accurate
Source: PLoS Negl Trop Dis. 2015 Dec 3;9(12):e0004221. doi: 10.1371/journal.pntd.0004221 (PMC4669116; doi:10.1371/journal.pntd.0004221)
Supplement: S1 Table — (XLS) [file pntd.0004221.s001.xls]

## Sheet: S1-Table
VILLAGE	SUBVILLAGE	AVERAGE DISTANCE	VACCINATION COVERAGE
MADILANA	MADILANA A	0.5	95
MADILANA	MADILANA B	1.18103	100
MADILANA	KILULUMA	1.49107	99.1379
MADILANA	DUSARA	1.00575	97.5207
MADILANA	MWABABILI	1.18421	100
NDOLELELZI	SHULENI	1.10714	83.3333
NDOLELELZI	MWAMABULI	3.5	82.6087
NDOLELELZI	NDOLELEZI	3.42157	75.974
NDOLELELZI	NYABUBELE	5.67742	68.4211
NDOLELELZI	SONGAMBELE	6.38235	71.8519
NDOLELELZI	MWAMPEMBELE	1.5303	73.4694
HALAWA	MADUKANI	0.395	72
HALAWA	BUKUNDI	0.718636	38.7097
HALAWA	IKUNGULYAZA	2.30233	2.47934
HALAWA	MWABAYANDA	3.08333	0
HALAWA	IBOLOLO	2.02941	5.88235
HALAWA	JILOLELI	4.77273	0
HALAWA	NYAUBELE	6.2186	2.17391
IHUSI	GUYA A	1.95763	8.64198
IHUSI	GUYA B	1.79787	0
IHUSI	MWASILIMBI	1.94792	18.6235
IHUSI	MWAGATOTO A	0.257746	97.9167
IHUSI	LINGEKA	2.60131	55.2036
IHUSI	MWAGITWALYA	3.27273	30.0885
IHUSI	MWABUMA B	0.924752	85.9375
IHUSI	MWAGATOTO B	0.344	100
IHUSI	MWABUMA A	1.30556	91.8919
MANYAMANYAMA	MOJA KATI	0.587262	54.1667
MANYAMANYAMA	KATOLIKI	0.373455	94.1176
MANYAMANYAMA	SHULENI	1.22048	86.4865
MANYAMANYAMA	MIEMBENI	2.49455	54.1667
MANYAMANYAMA	MBUGANI	0.714286	39.3939
SARAWE	MIEMBENI	0.683833	73.913
SARAWE	CHAMTIRO	1.09286	69.6429
SARAWE	MWINYAKI	0.589815	5.71429
SARAWE	BWIGASI	2.3	25.4902
SARAWE	KIJIWENI	0.833333	97.7273
SARAWE	NYAMONDE	1	47.541
TAMAU	KATI	0.926829	90.9091
TAMAU	KUSINI	1.0625	46.6667
TAMAU	CHATASINGE	1.93478	36.3636
TAMAU	MASHARIKI	2.31429	50
TAMAU	KASKAZINI	4.05556	48.4848
TAMAU	UJARUONI	3.89286	50
KIHUMBU	MAGANANA	0.5	10.8333
KIHUMBU	SENTA	0.719512	9.09091
KIHUMBU	ILARYA	1	15.3846
KIHUMBU	SABASITA	1	15.7407
KIHUMBU	MUMWARO	1	11.5385
KIHUMBU	MASERO	0.645455	19.2771
BUSHIGWAMHALA	KAYENZE	0.379697	78.7879
BUSHIGWAMHALA	BUGANDO	0.630645	61.6667
BUSHIGWAMHALA	BUCHELA	0.42102	82.6531
BUSHIGWAMHALA	BUSHIGWAMHALA	0.44	92.8571
MWAKILOBA	MLIMANI	1.4	56.25
MWAKILOBA	SHULENI	0.1975	85.1852
MWAKILOBA	STOONI	0.571429	57.6923
MWAKILOBA	MWABASABI	1.58333	60.9091
MWAKILOBA	MBUGANI	2.14706	68.0556
